# Supplementary material for: Pre-existing minor variants with NS5A L31M/V-Y93H double substitution are closely linked to virologic failure with asunaprevir plus daclatasvir treatment for genotype 1b hepatitis C virus infection
Source: PLoS One. 2020 Jun 16;15(6):e0234811. doi: 10.1371/journal.pone.0234811 (PMC7297368; doi:10.1371/journal.pone.0234811)
Supplement: S1 Table — (XLSX) [file pone.0234811.s001.xlsx]

## Sheet: Sheet1
Supplementary Table 1. Baseline characteristics of patients in non-SVR group and randomly selected SVR group
Factor	Non-SVR	SVR	p value
	(n=14)	(n=42)
Age (y.o)	71 (65-79)	70 (64-75)	0.57
Sex: Male/Female	5 / 9	24 / 18	0.165
Body mass index (kg/m2)	22.5 (19.8-24.8)	22.7 (19.8-24.7)	0.953
Liver cirrhosis: No/Yes	5 / 9	21 / 21	0.353
Previous IFN therapy: No/Yes	6 / 8	13 / 29	0.518
HCV-RNA (log IU/ml)	6.5 (6.0-6.7)	6.1 (5.7-6.4)	0.103
Hemoglobin (g/dl)	12.8 (12.3-14.7)	13.5 (12.1-14.3)	0.992
Platelets (x104/μl)	9.5 (8.1-15.6)	9.0 (7.2-13.7)	0.339
ALT (IU/l)	43 (28-74)	49 (32-69)	0.545
γGTP (IU/l)	27 (22-35)	37 (24-54)	0.432
Total bilirubin (mg/dl)	0.70 (0.51-1.00)	0.85 (0.60-1.03)	0.582
Albumin (g/dl)	4.0 (3.6-4.6)	3.8 (3.4-4.1)	0.315
AFP (ng/ml)	7.3 (4.3-43.3)	11.6 (6.2-28.5)	0.293
SVR, sustained virological response; IFN, interferon; ALT, alanine aminotransferase; γGTP, γ-glutamyl transpeptidase; AFP, α-fetoprotein
